# Supplementary material for: Dynamics of Diversity and Abundance of Sulfonamide Resistant Bacteria in a Silt Loam Soil Fertilized by Compost
Source: Antibiotics (Basel). 2021 Jun 11;10(6):699. doi: 10.3390/antibiotics10060699 (PMC8230599; doi:10.3390/antibiotics10060699)
Supplement: Supplementary file 1 [file antibiotics-10-00699-s001.zip]

Archive with 1 entries (1 files):
- antibiotics-1174559-supplementary.pdf
